# Supplementary material for: Bactericidal Chitosan Derivatives and Their Superabsorbent Blends with ĸ-Carrageenan
Source: Int J Mol Sci. 2024 Apr 20;25(8):4534. doi: 10.3390/ijms25084534 (PMC11050674; doi:10.3390/ijms25084534)
Supplement: Supplementary file 1 [file ijms-25-04534-s001.zip]

Archive with 1 entries (1 files):
- ijms-2955816-supplementary.pdf
